# Supplementary material for: Electrochemical Nickel-Catalyzed Synthesis of Unsymmetrical Diorganyl Selanes from Diaryl Diselanes and Aryl and Alkyl Iodides
Source: Molecules. 2024 Oct 1;29(19):4669. doi: 10.3390/molecules29194669 (PMC11477634; doi:10.3390/molecules29194669)
Supplement: Supplementary file 1 [file molecules-29-04669-s001.zip]

Archive with 1 entries (1 files):
- molecules-3203351-supplementary.pdf
